# Supplementary material for: Genetic Profile and Clinical Characteristics of Brugada Syndrome in the Chinese Population
Source: J Cardiovasc Dev Dis. 2022 Oct 28;9(11):369. doi: 10.3390/jcdd9110369 (PMC9699371; doi:10.3390/jcdd9110369)
Supplement: Supplementary file 1 [file jcdd-09-00369-s001.zip]

Archive with 1 entries (1 files):
- jcdd-1956317-supplementary.pdf
